# Supplementary material for: miR-205 Expression Promotes Cell Proliferation and Migration of Human Cervical Cancer Cells
Source: PLoS One. 2012 Oct 3;7(10):e46990. doi: 10.1371/journal.pone.0046990 (PMC3463520; doi:10.1371/journal.pone.0046990)
Supplement: Table S3 — Candidate targets from CLIP-Chip experiments were also identified as miR-205 targets by computational methods. (XLS) [file pone.0046990.s007.xls]

## Sheet: Sheet1
Table S3. Candidate targets from CLIP-Chip experiments were also identified as miR-205 targets by computational methods*
Refseq	Gene symbol	Description	miranda	mirtarget2	pita	rnahybrid
NM_147166	AKAP9	A kinase (PRKA) anchor protein (yotiao) 9	-	-	-	+
NM_003600	AURKA	Aurora kinase A	-	-	-	+
NM_078469	BCCIP	BRCA2 and CDKN1A interacting protein	+	-	+	+
NM_006698	BLCAP	Bladder cancer associated protein	-	-	-	+
NM_138807	C3orf31	Chromosome 3 open reading frame 31	-	-	-	+
NM_004701	CCNB2	Cyclin B2	-	-	-	+
NM_001255	CDC20	Cell division cycle 20 homolog (S. cerevisiae)	-	-	-	+
NM_004661	CDC23	Cell division cycle 23 homolog (S. cerevisiae)	-	-	-	+
NM_017548	CDV3	CDV3 homolog (mouse)	-	-	-	+
NM_020412	CHMP1B	Chromatin modifying protein 1B	-	-	+	+
NM_198426	CHMP2A	Chromatin modifying protein 2A	-	-	-	+
NM_181640	CKLF	Chemokine-like factor	-	-	-	+
NM_006837	COPS5	COP9 constitutive photomorphogenic homolog subunit 5 (Arabidopsis)	-	-	-	+
NM_001892	CSNK1A1	Casein kinase 1, alpha 1	-	-	+	+
NM_001901	CTGF	Connective tissue growth factor	-	-	-	+
NM_001554	CYR61	Cysteine-rich, angiogenic inducer, 61	-	-	+	+
NM_001923	DDB1	Damage-specific DNA binding protein 1, 127kDa	-	-	+	+
NM_020185	DUSP22	Dual specificity phosphatase 22	-	-	-	+
NM_018098	ECT2	Epithelial cell transforming sequence 2 oncogene	-	-	+	+
NM_001568	EIF3E	Eukaryotic translation initiation factor 3, subunit E	-	-	-	+
NM_004846	EIF4E2	Eukaryotic translation initiation factor 4E family member 2	-	-	-	+
NM_004111	FEN1	Flap structure-specific endonuclease 1	-	-	-	+
NM_202002	FOXM1	Forkhead box M1	-	-	+	+
NM_004492	GTF2A2	General transcription factor IIA, 2, 12kDa	-	-	-	+
NM_032593	HINT2	Histidine triad nucleotide binding protein 2	-	-	-	+
NM_002129	HMGB2	High-mobility group box 2	-	-	-	+
NM_021991	JUP	Junction plakoglobin	-	-	-	+
NM_005557	KRT16	Keratin 16 (focal non-epidermolytic palmoplantar keratoderma)	-	-	+	+
NM_002755	MAP2K1	Mitogen-activated protein kinase kinase 1	-	-	-	+
NM_024026	MRP63	Mitochondrial ribosomal protein 63	-	-	+	+
NM_020409	MRPL47	Mitochondrial ribosomal protein L47	-	-	+	+
NM_022100	MRPS14	Mitochondrial ribosomal protein S14	-	-	-	+
NM_016070	MRPS23	Mitochondrial ribosomal protein S23	-	-	-	+
NM_053035	MRPS33	Mitochondrial ribosomal protein S33	-	-	-	+
NM_002453	MTIF2	Mitochondrial translational initiation factor 2	-	-	-	+
NM_024057	NUP37	Nucleoporin 37kDa	-	-	-	+
NM_016359	NUSAP1	Nucleolar and spindle associated protein 1	-	-	-	+
NM_006622	PLK2	Polo-like kinase 2 (Drosophila)	-	-	+	+
NM_006029	PNMA1	Paraneoplastic antigen MA1	-	-	-	+
NM_001018111	PODXL	Podocalyxin-like	+	+	+	+
NM_006591	POLD3	Polymerase (DNA-directed), delta 3, accessory subunit	-	-	-	+
NM_000938	POLR2B	Polymerase (RNA) II (DNA directed) polypeptide B, 140kDa	-	-	-	+
NM_002807	PSMD1	Proteasome (prosome, macropain) 26S subunit, non-ATPase, 1	-	-	-	+
NM_002817	PSMD13	Proteasome (prosome, macropain) 26S subunit, non-ATPase, 13	-	-	-	+
NM_002808	PSMD2	Proteasome (prosome, macropain) 26S subunit, non-ATPase, 2	-	-	-	+
NM_002811	PSMD7	Proteasome (prosome, macropain) 26S subunit, non-ATPase, 7	-	-	-	+
NM_002818	PSME2	Proteasome (prosome, macropain) activator subunit 2 (PA28 beta)	-	-	-	+
NM_004161	RAB1A	RAB1A, member RAS oncogene family	-	-	-	+
NM_006868	RAB31	RAB31, member RAS oncogene family	-	-	+	+
NM_006861	RAB35	RAB35, member RAS oncogene family	-	-	-	+
NM_002875	RAD51	RAD51 homolog (RecA homolog, E. coli) (S. cerevisiae)	-	-	-	+
NM_058216	RAD51C	RAD51 homolog C (S. cerevisiae)	-	-	-	+
NM_014248	RBX1	Ring-box 1	-	-	-	+
NM_018150	RNF220	Ring finger protein 220	-	-	-	+
NM_002946	RPA2	Replication protein A2, 32kDa	-	-	-	+
NM_016093	RPL26L1	Ribosomal protein L26-like 1	-	-	-	+
NM_006570	RRAGA	Ras-related GTP binding A	-	-	-	+
NM_001013437	SEH1L	SEH1-like (S. cerevisiae)	-	-	-	+
NM_021627	SENP2	SUMO1/sentrin/SMT3 specific peptidase 2	+	-	+	+
NM_005983	SKP2	S-phase kinase-associated protein 2 (p45)	-	-	-	+
NM_001151	SLC25A4	Solute carrier family 25 (mitochondrial carrier; adenine nucleotide translocator), member 4	-	-	-	+
NM_007192	SUPT16H	Suppressor of Ty 16 homolog (S. cerevisiae)	-	-	-	+
NM_003211	TDG	Thymine-DNA glycosylase	-	-	-	+
NM_001033925	TIAL1	TIA1 cytotoxic granule-associated RNA binding protein-like 1	+	-	+	+
NM_012460	TIMM9	Translocase of inner mitochondrial membrane 9 homolog (yeast)	-	-	-	+
NM_021137	TNFAIP1	Tumor necrosis factor, alpha-induced protein 1 (endothelial)	+	-	+	+
NM_005657	TP53BP1	Tumor protein p53 binding protein 1	-	-	-	+
NM_181886	UBE2D3	Ubiquitin-conjugating enzyme E2D 3 (UBC4/5 homolog, yeast)	-	-	-	+
NM_014176	UBE2T	Ubiquitin-conjugating enzyme E2T (putative)	-	-	-	+
NM_017966	VPS37C	Vacuolar protein sorting 37 homolog C (S. cerevisiae)	-	-	-	+
NM_006106	YAP1	Yes-associated protein 1, 65kDa	-	-	+	+
*Prediction was retrieved from miRecords, http://mirecords.biolead.org/prediction_query.php
Note: +, predicted; -, not predicted. The other prediciton programs diana, microinspector, mitarget, nbmirtar, pictar and rna22 gave negative results only
